# Supplementary material for: The Validity of Children’s Fruit and Vegetable Intake Using Plasma Vitamins A, C, and E: The SAYCARE Study
Source: Nutrients. 2019 Aug 6;11(8):1815. doi: 10.3390/nu11081815 (PMC6722842; doi:10.3390/nu11081815)
Supplement: Supplementary file 1 [file nutrients-11-01815-s001.zip]

Archive with 2 entries (2 files):
- supplementary files_zip/Suplementary Figure S1.pdf
- supplementary files_zip/Supplementary List S2_FV.pdf
